# Supplementary material for: The Relationship between Hematological Indices and Autoimmune Rheumatic Diseases (ARDs), a Meta-Analysis
Source: Sci Rep. 2017 Sep 7;7:10833. doi: 10.1038/s41598-017-11398-4 (PMC5589752; doi:10.1038/s41598-017-11398-4)
Supplement: Supplementary file 2 — Dataset 1 [file 41598_2017_11398_MOESM2_ESM.xlsx]

## Sheet: character
study	first author	year	study design	disease	disease duration (mean ± SD)	number		age (mean ± SD)		sex (male/female)		NOS scale
						patient	control	patient	control	patient	control
1	A. Balkarl	2016	retrospective	BD	N	120	79	37.83±11.86	37.63±10.82	72/48	46/33	8
2	Acikgoz,N.	2010	retrospective	BD	9.1±5.1	60	40	40.5±12.9	41.3±6.8	31/29	18/22	8
3	Boyraz,I.	2014	retrospective	AS	N	105	50	46.83±14.94	41.02±17.37	78/27	28/22	8
4	Boyraz,I.	2016	retrospective	AS	8.8±8	30	25	38.6±8.3	37.1±9.4	19/11	16/9	8
5	Bozan,N.	2016	retrospective	AS	5.29±5.09	30	35	32±8	32±6	18/12	22/13	7
6	Coskun,B.N.	2014	retrospective	AS	9.25±8.37	35	38	38.91±11.90	37.36±6.90	26/9	26/12	8
7	Gokmen,F.	2015	retrospective	AS	N	96	81	43.8±12.9	46.5±11.2	65/31	47/34	6
8	Li,L.	2015	retrospective	SLE	N	59	149	29.47±12.63	28.44±4.42	4/55	17/132	8
9	Mercan,R.	2016	retrospective	AS	N	140	117	37.1±9.8	37.2±13.2	79/61	42/75	8
		2016	retrospective	RA	N	136	117	51.7±13.5	37.2±13.2	15/121	42/75
10	Oehadian.A.	2013	cross sectional study	SLE	N	21	30	28.5±41.08	28.5±60.42	0/21	10/20	8
11	Ozturk,C.	2015	retrospective	BD	9.26±7.09	65	62	36.30±10.98	34.16±9.33	38/27	31/31	8
12	Peng,Y.F.	2014	retrospective	AS	N	44	113	35.98±16.24	33.87±7.88	30/14	82/31	8
13	Rifaioglu,E.N.	2014	retrospective	BD	N	65	136	37.7±12.3	38.8±11.3	38/17	56/80	8
14	Safak,S.	2014	retrospective	SLE	N	44	44	42±16	41±17	11/33	9/35	8
15	Soydinc,S.	2014	retrospective	SSc	N	76	45	50.44±13.21	46.52±13.16	14/62	11/34	8
16	Wu,Y.	2016	retrospective	SLE	N	116	136	27.81±32.73	28.5±12.75	19/97	25/111	8
17	Yolbas,S.	2016	retrospective	BD	6.9±5.9	53	55	37.4±10.9	45.1±13	20/33	11/44	8
		2016	retrospective	RA	8.2±7.9	91	55	51.7±14.5	45.1±13	15/76	11/44
		2016	retrospective	SLE	4.6±5.2	51	55	33±9.6	45.1±13	4/47	11/44
18	Zengin,O.	2016	retrospective	RA	N	317	104	44.33±10.41	43.16±11.69	206/111	68/36	7

## Sheet: NLR
AS
study	first author	year	nd	nc	md	mc	sd	sc
1	Coskun,B.N.	2014	35	38	2.67	1.9	1.17	0.89
2	Gokmen,F.	2015	96	81	2.24	1.73	1.24	0.7
3	Boyraz,I.	2014	105	50	1.98	1.91	0.89	0.71
4	Boyraz,I.	2015	30	25	1.98	1.71	1.24	0.67
5	Bozan,N.	2016	30	35	2.55	2.05	1.05	0.93
6	Mercan,R.	2016	140	117	2.43	2.16	1.4	1
BD
study	first author	year	nd	nc	md	mc	sd	sc
1	Yolbas,S.	2016	53	55	2.2	1.7	1.15	1.13
2	A. Balkarl	2016	120	79	4.41	1.72	0.57	0.12
3	Ozturk,C.	2015	65	62	2.61	1.93	1.1	0.89
4	Rifaioglu,E.N.	2014	65	100	2.55	1.79	1.57	0.89
RA
study	first author	year	nd	nc	md	mc	sd	sc
1	Mercan,R.	2016	136	117	2.53	2.16	1.4	1
2	Yolbas,S.	2016	91	55	2.5	1.7	2.65	1.125
3	Zengin,O.	2016	317	104	3.15	2.03	2.64	0.94
SLE
study	first author	year	nd	nc	md	mc	sd	sc
1	Yolbas,S.	2016	51	55	2.9	1.7	4.15	1.125
2	Oehadian.A.	2013	21	30	4.243	1.65	2.478	0.955
3	Wu,Y.	2016	116	136	2.77	1.64	2.77	0.57
4	Li,L.	2015	59	149	4.26	2	3.38	0.76

## Sheet: PLR
AS
study	first author	year	nd	nc	md	mc	sd	sc
1	Boyraz,I.	2014	105	50	113.19	128.03	48.43	40.8
2	Boyraz,I.	2015	30	25	164660	152757	135130	111059
3	Bozan,N.	2016	30	35	0.11	0.11	0.04	0.03
RA
study	first author	year	nd	nc	md	mc	sd	sc
1	Yolbas,S.	2016	91	55	177.8	133.2	118.233	64.3
2	Zengin,O.	2016	317	104	162.39	131.23	107.76	48.09
SLE
study	first author	year	nd	nc	md	mc	sd	sc
1	Yolbas,S.	2016	51	55	232.1	133.2	248.3	64.3
2	Wu,Y.	2016	116	136	138.52	98.95	95.08	25.25

## Sheet: MPV
BD
study	first author	year	nd	nc	md	mc	sd	sc
1	Yolbas,S.	2016	53	55	9.2	8.8	2.2	1.5
2	A. Balkarl	2016	120	79	8.16	8.47	1.09	0.87
3	Acikgoz,N.	2010	60	40	8.14	7.48	0.88	0.37
SLE
study	first author	year	nd	nc	md	mc	sd	sc
1	Yolbas,S.	2016	51	55	9.5	8.8	1.7	1.5
2	Safak,S.	2014	44	44	7.66	8.62	0.89	1.11

## Sheet: RDW
AS
study	first author	year	nd	nc	md	mc	sd	sc
1	Coskun,B.N.	2014	35	38	16.08	14.69	2.38	1.22
2	Bozan,N.	2016	30	35	13.39	13.85	1.17	1.41
3	Peng,Y.F.	2014	44	113	13.66	12.77	0.77	0.47
